# Supplementary material for: Caffeic Acid Phenethyl Ester and Caffeamide Derivatives Suppress Oral Squamous Cell Carcinoma Cells
Source: Int J Mol Sci. 2023 Jun 6;24(12):9819. doi: 10.3390/ijms24129819 (PMC10298160; doi:10.3390/ijms24129819)
Supplement: Supplementary file 1 [file ijms-24-09819-s001.zip]

Archive with 1 entries (1 files):
- ijms-2374739-supplementary.pdf
